# Supplementary material for: Boat noise prevents soundscape-based habitat selection by coral planulae
Source: Sci Rep. 2018 Jun 18;8:9283. doi: 10.1038/s41598-018-27674-w (PMC6006332; doi:10.1038/s41598-018-27674-w)
Supplement: Supplementary file 2 — Supplementary Data [file 41598_2018_27674_MOESM2_ESM.xlsx]

## Sheet: ACROPORA
						Acropora cythereia
		30 min			1h			2h			3h			4h
Control	live CCA MPA	no choice	dead CCA	live CCA MPA	no choice	dead CCA	live CCA MPA	no choice	dead CCA	live CCA MPA	no choice	dead CCA	live CCA MPA	no choice	dead CCA
Replicat 1 no noise	34	3	3	31	4	5	31	4	5	31	4	5	31	4	5
Replicat 2 no noise	6	21	13	9	18	13	10	27	13	10	27	13	10	17	13
Replicat 3 no noise	18	11	11	21	7	12	22	7	11	22	8	10	22	8	10
Replicat 4 no noise	18	15	7	20	12	8	20	11	9	20	11	9	20	11	9
Replicat 5 no noise	19	16	5	25	6	9	28	5	7	27	2	11	27	2	11
Replicat 6 no noise	21	16	3	26	5	9	26	5	9	29	1	10	28	0	12
Replicat 7 no noise	6	24	10	8	17	15	14	7	17	14	7	17	14	8	18
Replicat 8 no noise	10	21	9	15	17	8	15	13	12	15	10	15	16	10	14
Mean	16.5	15.875	7.625	19.375	10.75	9.875	20.75	9.875	10.375	21	8.75	11.25	21	7.5	11.5
pourcentage	41.25	39.6875	19.0625	48.4375	26.875	24.6875	51.875	24.6875	25.9375	52.5	21.875	28.125	52.5	18.75	28.75
SD	9.2582	6.64267	3.73927	8.19298	5.94619	3.22656	7.38241	7.58641	3.73927	7.63451	8.20714	3.7321	7.38725	5.45108	3.81725
MPA
Replicat 1 tiahura noise	30	1	9	30	2	8	30	2	8	30	2	8	30	2	8
Replicat 2 tiahura noise	28	6	6	26	7	7	26	7	7	26	7	7	26	7	7
Replicat 3 tiahura noise	24	2	14	27	2	11	29	4	17	30	5	5	30	4	6
Replicat 4 tiahura noise	18	2	20	21	3	16	25	4	11	23	4	13	23	3	14
Replicat 5 tiahura noise	19	13	8	22	10	8	29	5	6	29	7	4	32	3	5
Replicat 6 tiahura noise	17	10	3	26	6	8	26	7	7	29	4	7	29	4	7
Replicat 7 tiahura noise	12	19	9	18	7	15	19	6	15	23	1	16	20	6	14
Replicat 8 tiahura noise	8	22	10	11	17	12	19	11	10	19	9	12	16	11	13
Mean	19.5	9.375	9.875	22.625	6.75	10.625	25.375	5.75	10.125	26.125	4.875	9	25.75	5	9.25
pourcentage	48.75	23.4375	24.6875	56.5625	16.875	26.5625	63.4375	14.375	25.3125	65.3125	12.1875	22.5	64.375	12.5	23.125
SD	7.55929	8.07001	5.16686	6.04595	5.00714	3.46152	4.30739	2.71241	4.01559	4.08613	2.6959	4.20883	5.6252	2.9277	3.77018
nMPA
Replicat 1 papetoai noise	35	2	3	25	2	13	24	2	14	24	2	14	24	2	14
Replicat 2 papetoai noise	8	22	10	10	17	13	11	15	14	11	15	14	11	15	14
Replicat 3 papetoai noise	9	8	23	13	17	10	12	18	10	12	9	19	12	10	18
Replicat 4 papetoai noise	26	10	4	20	11	9	18	12	10	17	13	10	19	12	9
Replicat 5 papetoai noise	14	16	10	18	9	13	18	9	13	22	5	13	20	7	13
Replicat 6 papetoai noise	5	31	4	21	10	9	25	4	11	27	3	10	26	3	11
Replicat 7 papetoai noise	14	16	10	18	10	12	18	8	14	23	3	14	21	5	14
Replicat 8 papetoai noise	11	24	5	18	13	9	21	8	11	21	8	11	19	10	11
Mean	15.25	16.125	8.625	17.875	11.125	11	18.375	9.5	12.125	19.625	7.25	13.125	19	8	13
pourcentage	38.125	40.3125	21.5625	44.6875	27.8125	27.5	45.9375	23.75	30.3125	49.0625	18.125	32.8125	47.5	20	32.5
SD	10.1665	9.41788	6.54517	4.64258	4.82368	1.92725	5.0409	5.34522	1.80772	5.75543	4.86239	2.94897	5.23723	4.53557	2.72554
Boat
Replicat 1 boat noise	9	23	8	14	15	11	19	5	16	18	3	19	18	3	19
Replicat 2 boat noise	4	29	7	4	20	16	8	10	22	8	10	22	9	8	23
Replicat 3 boat noise	6	27	7	10	21	9	15	14	11	15	14	11	15	14	11
Replicat 4 boat noise	3	31	6	5	18	17	7	14	19	7	14	19	7	12	21
Replicat 5 boat noise	9	23	8	15	11	14	21	3	16	28	1	11	28	2	10
Replicat 6 boat noise	11	18	11	17	10	13	19	9	12	19	12	9	19	12	9
Replicat 7 boat noise	6	24	10	8	13	19	8	13	19	8	14	18	8	13	19
Replicat 8 boat noise	8	27	5	10	18	12	10	18	12	10	18	12	11	16	13
Mean	7	25.25	7.75	10.375	15.75	13.875	13.375	10.75	15.875	14.125	10.75	15.125	14.375	10	15.625
pourcentage	17.5	63.125	19.375	25.9375	39.375	34.6875	33.4375	26.875	39.6875	35.3125	26.875	37.8125	35.9375	25	39.0625
SD	2.72554	4.09704	1.98206	4.68851	4.13176	3.31393	5.7802	5.00714	3.97986	7.31803	5.87367	4.88255	7.13017	5.15475	5.4756

## Sheet: POCILLOPORA
		30 min			1h			2h			3h			4h
temoin	live CCA MPA	no choice	dead CCA	live CCA MPA	no choice	dead CCA	live CCA MPA	no choice	dead CCA	live CCA MPA	no choice	dead CCA	live CCA MPA	no choice	dead CCA
Replicat temoin 1	10	23	7	10	17	13	16	14	10	15	10	15	15	13	12
Replicat temoin 2	7	26	7	7	24	9	8	21	11	9	21	10	12	17	11
Replicat temoin 3	15	21	4	15	21	4	16	16	8	20	15	5	21	14	5
Replicat temoin 4	12	18	10	8	18	14	8	16	16	9	15	16	10	15	15
Replicat temoin 5	7	27	6	7	23	10	10	16	14	10	14	16	13	13	14
Replicat temoin 6	10	18	12	17	9	14	16	13	11	17	12	11	17	11	12
Replicat temoin 7	14	11	15	15	15	10	15	14	11	15	15	10	18	13	9
Replicat temoin 8	10	23	7	9	23	8	10	16	14	8	21	11	13	17	10
Replicat temoin 9	5	22	13	11	20	9	15	9	16	16	7	17	16	8	16
Replicat temoin 10	15	19	6	14	22	4	15	22	3	15	21	4	15	19	6
Replicat temoin 11	11	23	6	12	20	8	17	12	11	14	14	12	15	10	15
Replicat temoin 12	23	14	3	16	19	5	14	21	5	16	20	4	16	21	3
Replicat temoin 13	22	3	15	19	14	7	17	16	7	19	13	8	19	12	9
Mean	12.3846	19.0769	8.53846	12.3077	18.8462	8.84615	13.6154	15.8462	10.5385	14.0769	15.2308	10.6923	15.3846	14.0769	10.5385
pourcentage	30.9615	47.6923	21.3462	30.7692	47.1154	22.1154	34.0385	39.6154	26.3462	35.1923	38.0769	26.7308	38.4615	35.1923	26.3462
SD													2.98715	3.662	4.07462
MPA Tetaiuo	live CCA MPA	no choice	dead CCA	live CCA MPA	no choice	dead CCA	live CCA MPA	no choice	dead CCA	live CCA MPA	no choice	dead CCA	live CCA MPA	no choice	dead CCA
Replicat MPA Tetaiuo 1	14	14	12	14	12	14	17	9	14	15	9	16	17	9	14
Replicat MPA Tetaiuo 2	22	4	14	19	2	19	19	6	15	21	4	15	17	5	18
Replicat MPA Tetaiuo 3	20	2	18	20	5	15	19	2	19	19	0	21	17	1	22
Replicat MPA Tetaiuo 4	13	17	10	7	27	6	14	12	14	21	8	11	18	13	9
Replicat MPA Tetaiuo 5	18	7	15	13	14	13	16	11	13	18	6	16	24	2	14
Replicat MPA Tetaiuo 6	17	12	11	18	11	11	19	12	9	19	11	10	23	11	6
Replicat MPA Tetaiuo 7	14	8	18	13	6	21	11	13	16	16	7	17	14	9	17
Replicat MPA Tetaiuo 8	15	11	14	15	13	12	12	10	18	19	13	8	17	14	9
Replicat MPA Tetaiuo 9	19	10	11	22	8	10	20	14	6	21	14	5	17	17	6
Replicat MPA Tetaiuo 10	10	6	24	11	5	24	15	4	21	14	6	20	17	8	15
Replicat MPA Tetaiuo 11	9	15	16	10	19	11	16	10	14	12	17	11	17	11	12
Replicat MPA Tetaiuo 12	16	15	9	21	14	5	28	10	2	31	7	2	31	7	2
Replicat MPA Tetaiuo 13	18	19	3	29	10	1	31	8	1	31	8	1	31	8	1
Mean	15.7692	10.7692	13.4615	16.3077	11.2308	12.4615	18.2308	9.30769	12.4615	19.7692	8.46154	11.7692	20	8.84615	11.1538
pourcentage	39.4231	26.9231	33.6538	40.7692	28.0769	31.1538	45.5769	23.2692	31.1538	49.4231	21.1538	29.4231	50	22.1154	27.8846
SD	3.78932	5.18256	5.14159	5.93555	6.64773	6.43707	5.73227	3.521	6.23986	5.71772	4.46496	6.46985	5.55278	4.54324	6.32253
nMPA Gendron	live CCA MPA	no choice	dead CCA	live CCA MPA	no choice	dead CCA	live CCA MPA	no choice	dead CCA	live CCA MPA	no choice	dead CCA	live CCA MPA	no choice	dead CCA
Replicat nMPA Gendron 1	33	6	1	34	5	1	29	10	1	29	9	2	29	9	2
Replicat nMPA Gendron 2	4	34	2	4	32	4	3	35	2	3	33	4	4	33	3
Replicat nMPA Gendron 3	10	19	11	11	19	10	12	29	9	11	21	8	11	20	9
Replicat nMPA Gendron 4	6	29	5	7	29	4	10	24	6	11	22	7	11	21	8
Replicat nMPA Gendron 5	4	30	6	10	21	9	6	24	10	6	24	10	5	24	11
Replicat nMPA Gendron 6	9	15	16	9	16	15	10	14	16	12	12	16	12	12	16
Replicat nMPA Gendron 7	5	22	13	5	20	15	5	19	16	6	19	15	5	20	15
Replicat nMPA Gendron 8	5	27	8	4	27	9	4	24	12	5	23	12	6	22	12
Replicat nMPA Gendron 9	15	9	16	17	13	10	19	14	7	19	18	3	20	20	0
Replicat nMPA Gendron 10	14	16	10	16	14	11	16	11	13	16	11	13	16	11	13
Replicat nMPA Gendron 11	6	4	30	18	10	12	27	6	7	25	6	9	24	6	10
Replicat nMPA Gendron 12	9	10	21	16	7	17	21	10	9	22	16	2	22	16	2
Mean	10	18.4167	11.5833	12.5833	17.75	9.75	13.5	18.3333	9	13.75	17.8333	8.41667	13.75	17.8333	8.41667
pourcentage	25	46.0417	28.9583	31.4583	44.375	24.375	33.75	45.8333	22.5	34.375	44.5833	21.0417	34.375	44.5833	21.0417
SD	8.12404	10.0676	8.32803	8.46875	8.58249	4.84534	8.89842	8.89671	4.8053	8.4759	7.5418	4.96274	8.40049	7.45695	5.45158
MPA Tiahura	live CCA MPA	no choice	dead CCA	live CCA MPA	no choice	dead CCA	live CCA MPA	no choice	dead CCA	live CCA MPA	no choice	dead CCA	live CCA MPA	no choice	dead CCA
Replicat MPA Tiahura 1	14	20	6	18	16	6	17	10	13	19	8	13	22	14	4
Replicat MPA Tiahura 2	11	25	4	13	24	3	20	17	3	24	10	6	19	9	11
Replicat MPA Tiahura 3	13	11	16	12	16	12	14	13	13	14	15	11	14	16	10
Replicat MPA Tiahura 4	12	22	6	16	14	10	14	17	9	11	19	10	12	16	11
Replicat MPA Tiahura 5	9	20	11	12	12	16	17	8	15	18	6	16	17	9	14
Replicat MPA Tiahura 6	18	9	13	16	13	11	16	12	12	16	12	12	16	12	12
Replicat MPA Tiahura 7	15	14	11	21	3	12	24	6	10	27	2	11	28	0	12
Replicat MPA Tiahura 8	21	14	5	28	9	3	35	3	2	33	3	4	33	3	4
Replicat MPA Tiahura 9	16	14	10	19	15	6	28	7	5	34	1	5	35	1	4
Replicat MPA Tiahura 10	15	15	10	18	9	13	27	2	11	29	1	10	29	1	10
Replicat MPA Tiahura 11	5	29	6	8	12	20	8	12	20	8	12	20	7	11	22
Replicat MPA Tiahura 12	16	16	8	21	8	11	25	5	10	26	5	9	26	5	9
Mean	13.75	17.4167	8.83333	16.8333	12.5833	10.25	20.4167	9.33333	10.25	21.5833	7.83333	10.5833	21.5	8.08333	10.25
pourcentage	34.375	43.5417	22.0833	42.0833	31.4583	25.625	51.0417	23.3333	25.625	53.9583	19.5833	26.4583	53.75	20.2083	25.625
SD	4.20227	5.88462	3.61395	5.28864	5.2303	5.0834	7.54933	5.01513	5.10125	8.52225	5.85947	4.52183	8.77496	5.93079	5.02946
nMPA Papetoai	live CCA MPA	no choice	dead CCA	live CCA MPA	no choice	dead CCA	live CCA MPA	no choice	dead CCA	live CCA MPA	no choice	dead CCA	live CCA MPA	no choice	dead CCA
Replicat nMPA Papetoai 1	4	29	7	3	27	10	5	19	16	4	17	19	5	18	17
Replicat nMPA Papetoai 2	13	15	12	11	19	10	12	15	13	9	16	15	5	16	19
Replicat nMPA Papetoai 3	5	31	4	6	31	3	12	20	8	4	32	4	4	31	5
Replicat nMPA Papetoai 4	7	29	4	10	28	2	8	27	5	8	29	3	7	27	6
Replicat nMPA Papetoai 5	20	4	16	17	4	19	20	2	18	17	4	19	19	4	18
Replicat nMPA Papetoai 6	7	17	16	8	15	17	9	15	16	8	17	15	9	14	17
Replicat nMPA Papetoai 7	12	17	11	18	11	11	11	17	12	13	15	12	12	18	10
Replicat nMPA Papetoai 8	6	28	6	10	22	8	10	21	9	10	20	10	9	20	11
Replicat nMPA Papetoai 9	12	19	9	15	11	14	21	10	9	21	9	10	21	8	11
Replicat nMPA Papetoai 10	18	14	8	23	8	9	23	8	9	23	8	9	24	8	8
Replicat nMPA Papetoai 11	15	6	19	21	8	11	24	5	11	24	4	12	24	4	12
Replicat nMPA Papetoai 12	16	7	17	21	1	18	22	0	18	22	0	18	21	1	18
Mean	11.25	18	10.75	13.5833	15.4167	11	14.75	13.25	12	13.5833	14.25	12.1667	13.3333	14.0833	12.6667
pourcentage	28.125	45	26.875	33.9583	38.5417	27.5	36.875	33.125	30	33.9583	35.625	30.4167	33.3333	35.2083	31.6667
SD	5.37883	9.53463	5.24188	6.50117	9.9037	5.37672	6.73019	8.29156	4.24264	7.47673	9.83616	5.33996	7.87786	9.39495	4.97874
MPA Nuarei	live CCA MPA	no choice	dead CCA	live CCA MPA	no choice	dead CCA	live CCA MPA	no choice	dead CCA	live CCA MPA	no choice	dead CCA	live CCA MPA	no choice	dead CCA
Replicat MPA Nuarei 1	4	24	12	4	19	17	5	17	18	5	15	20	4	18	18
Replicat MPA Nuarei 2	12	9	19	10	13	17	12	11	17	9	14	17	9	14	17
Replicat MPA Nuarei 3	31	5	4	31	7	2	28	8	4	31	7	2	29	8	3
Replicat MPA Nuarei 4	12	22	6	8	25	7	9	24	7	8	26	6	8	25	7
Replicat MPA Nuarei 5	15	14	11	14	17	9	15	15	10	15	14	11	15	13	12
Replicat MPA Nuarei 6	6	28	6	6	26	8	9	21	10	10	19	11	10	18	12
Replicat MPA Nuarei 7	6	17	17	7	13	20	7	14	19	7	16	17	8	15	17
Replicat MPA Nuarei 8	19	7	14	18	5	17	19	5	16	20	4	16	20	5	15
Replicat MPA Nuarei 9	5	6	29	7	9	24	21	15	4	27	12	1	27	12	1
Replicat MPA Nuarei 10	10	17	13	16	16	8	18	15	7	18	15	7	18	15	7
Replicat MPA Nuarei 11	7	2	31	10	10	20	14	10	16	16	15	9	16	16	8
Replicat MPA Nuarei 12	19	13	8	24	10	6	27	7	6	27	7	6	28	8	4
Mean	12.1667	13.6667	14.1667	12.9167	14.1667	12.9167	15.3333	13.5	11.1667	16.0833	13.6667	10.25	16	13.9167	10.0833
pourcentage	30.4167	34.1667	35.4167	32.2917	35.4167	32.2917	38.3333	33.75	27.9167	40.2083	34.1667	25.625	40	34.7917	25.2083
SD	7.87208	8.20569	8.66375	8.11797	6.68558	6.99946	7.49949	5.6327	5.68624	8.73299	5.8517	6.19567	8.59175	5.36755	5.90005
nMPA Temae	live CCA MPA	no choice	dead CCA	live CCA MPA	no choice	dead CCA	live CCA MPA	no choice	dead CCA	live CCA MPA	no choice	dead CCA	live CCA MPA	no choice	dead CCA
Replicat nMPA Nuarei 1	12	23	5	15	13	12	12	14	14	8	20	12	7	16	17
Replicat nMPA Nuarei 2	12	18	10	8	20	12	9	14	17	8	15	17	11	13	16
Replicat nMPA Nuarei 3	11	15	14	10	13	17	7	17	16	9	17	14	10	14	16
Replicat nMPA Nuarei 4	16	5	19	17	6	17	12	8	20	14	7	19	6	16	18
Replicat nMPA Nuarei 5	12	15	13	16	11	13	6	18	16	8	15	17	7	20	13
Replicat nMPA Nuarei 6	4	27	9	4	29	7	4	23	13	15	11	14	15	11	14
Replicat nMPA Nuarei 7	5	25	10	8	21	11	11	22	7	11	20	9	12	18	10
Replicat nMPA Nuarei 8	11	14	15	13	12	15	15	11	14	8	21	11	9	23	8
Replicat nMPA Nuarei 9	14	10	16	14	11	15	9	10	21	10	15	15	9	18	13
Replicat nMPA Nuarei 10	7	19	14	7	19	14	8	15	17	8	13	19	12	16	12
Replicat nMPA Nuarei 11	5	27	8	10	17	13	14	16	10	14	14	12	14	15	11
Replicat nMPA Nuarei 12	4	32	4	4	23	13	7	19	14	11	13	16	13	3	24
Replicat nMPA Nuarei 13	11	13	16	11	13	16	10	14	16	14	8	18	12	9	19
Mean	9.53846	18.6923	11.7692	10.5385	16	13.4615	9.53846	15.4615	15	10.6154	14.5385	14.8462	10.5385	14.7692	14.6923
pourcentage	23.8462	46.7308	29.4231	26.3462	40	33.6538	23.8462	38.6538	37.5	26.5385	36.3462	37.1154	26.3462	36.9231	36.7308
SD	4.03351	7.73934	4.51209	4.2937	6.20484	2.72688	3.20456	4.40862	3.74166	2.75495	4.33235	3.1845	2.81707	5.08517	4.26975
boat	live CCA MPA	no choice	dead CCA	live CCA MPA	no choice	dead CCA	live CCA MPA	no choice	dead CCA	live CCA MPA	no choice	dead CCA	live CCA MPA	no choice	dead CCA
Replicat boat 1	5	25	10	4	26	10	3	17	20	6	16	18	13	9	18
Replicat boat 2	7	25	8	7	24	9	8	26	6	7	27	6	7	22	11
Replicat boat 3	10	15	15	9	15	16	10	13	17	11	13	16	9	14	17
Replicat boat 4	6	28	6	8	24	8	8	23	9	9	23	8	8	23	9
Replicat boat 5	6	20	14	7	22	11	7	23	10	6	23	11	8	19	13
Replicat boat 6	2	32	6	2	31	7	3	29	8	3	25	12	7	23	10
Replicat boat 7	4	31	5	9	21	10	10	22	8	12	21	7	11	20	9
Replicat boat 8	5	22	13	6	19	15	7	24	9	5	22	13	5	23	12
Replicat boat 9	11	19	10	13	20	7	14	17	9	9	24	7	9	23	8
Replicat boat 10	5	18	17	8	15	17	9	11	30	9	10	31	9	10	31
Replicat boat 11	8	21	11	10	19	21	7	9	24	7	9	24	7	9	24
Replicat boat 12	2	29	9	4	20	16	4	1	35	4	1	35	4	0	36
Replicat boat 13	8	23	9	10	10	20	11	9	20	10	6	24	10	4	26
Replicat boat 14	15	9	16	18	5	17	18	2	20	18	2	20	18	2	20
Replicat boat 15	11	17	12	18	10	12	21	7	12	21	4	15	21	4	15
Mean	7	22.2667	10.7333	8.86667	18.7333	13.0667	9.33333	15.5333	15.8	9.13333	15.0667	16.4667	9.73333	13.6667	17.2667
pourcentage	17.5	55.6667	26.8333	22.1667	46.8333	32.6667	23.3333	38.8333	39.5	22.8333	37.6667	41.1667	24.3333	34.1667	43.1667
SD													4.57426	8.67399	8.5979
